# Supplementary material for: Lentivirus-mediated gene therapy for Fabry disease
Source: Nat Commun. 2021 Feb 25;12:1178. doi: 10.1038/s41467-021-21371-5 (PMC7907075; doi:10.1038/s41467-021-21371-5)
Supplement: Supplementary file 4 — Source Data [file 41467_2021_21371_MOESM4_ESM.xlsx]

## Sheet: Figure 2
Figure 2A
Day	Patient 1 Plasma a-Gal A	Patient 2 Plasma a-Gal A	Patient 3 Plasma a-Gal A	Patient 4 Plasma a-Gal A	Patient 5 Plasma a-Gal A	Plasma a-Gal A Lower Range	Plasma a-Gal A Upper Range
-121	0.2					5.1	9.2
-119					0.5	5.1	9.2
-111				0.4		5.1	9.2
-90			0.3			5.1	9.2
-85				0.4		5.1	9.2
-82		3.12				5.1	9.2
-69				0.45	0.36	5.1	9.2
-68		2.07				5.1	9.2
-62	0.2					5.1	9.2
-56				0.42		5.1	9.2
-55					0.23	5.1	9.2
-54		0.16				5.1	9.2
-50	0.08		0.2			5.1	9.2
-42					0.31	5.1	9.2
-41		0.7	0.19			5.1	9.2
-33	0.028					5.1	9.2
-2	0.08	0.25	0.15	0.19	0.18	5.1	9.2
-1	0.13	0.23	0.15	0.17	0.21	5.1	9.2
0	0.07	0.23	0.22	0.13	0.25	5.1	9.2
1	0.36	0.25	0.2	0.091	0.25	5.1	9.2
2	0.21	0.09	0.35	0.155		5.1	9.2
3			0.18			5.1	9.2
4			0.33			5.1	9.2
5	0.19	0.19	0.31	0.348		5.1	9.2
6	0.34	0.43	0.54	0.76	0.4	5.1	9.2
7	0.6	0.96	0.69	1.834	0.72	5.1	9.2
8	0.87	1.17	0.6	3.218	1.71	5.1	9.2
9	0.98	1.04	0.58	3.955		5.1	9.2
10			0.56			5.1	9.2
11			0.51		4.12	5.1	9.2
12	1.65	1.27	0.44	7.5	4.23	5.1	9.2
13	1.66		0.44			5.1	9.2
14	1.43					5.1	9.2
22				10.9		5.1	9.2
23	3.04					5.1	9.2
28	5.14		1.42	8.5		5.1	9.2
30		4.44				5.1	9.2
32					9.11	5.1	9.2
33	5.14					5.1	9.2
61	8.05					5.1	9.2
84			9.3			5.1	9.2
89	5.8					5.1	9.2
91					9.8	5.1	9.2
92		7.6				5.1	9.2
99				5.4		5.1	9.2
180					8.2	5.1	9.2
182		3.7	5.4	9.3		5.1	9.2
183	9.9					5.1	9.2
267				4.3		5.1	9.2
273	7.4					5.1	9.2
275			4.52			5.1	9.2
358		3.4				5.1	9.2
365				3.8		5.1	9.2
370					8.4	5.1	9.2
371	5.8					5.1	9.2
448			4.1			5.1	9.2
520	2.6					5.1	9.2
546			2.9			5.1	9.2
548		3.7				5.1	9.2
665	1.58					5.1	9.2
728		3.6				5.1	9.2
777	1.2					5.1	9.2
868	1					5.1	9.2
988	1.01					5.1	9.2
Figure 2B
	Patient 1 Leukocyte a-Gal A	Patient 2 Leukocyte a-Gal A	Patient 3 Leukocyte a-Gal A	Patient 4 Leukocyte a-Gal A	Patient 5 Leukocyte a-Gal A	Lower reference range	Upper reference range
-121	0.9					24	56
-119					1.56	24	56
-111				2		24	56
-84			0.44			24	56
-82		1.6				24	56
-69				2.1	0.66	24	56
-68		0.58				24	56
-62	2.14					24	56
-56				2.45		24	56
-55					0.5	24	56
-54		0.84				24	56
-50	3.38		0.82			24	56
-42					0.74	24	56
-41		1.6	0.32			24	56
-33	2.53					24	56
-2						24	56
-1						24	56
0	3.47	0.41	0.32	0.42		24	56
5				0.62		24	56
6		0.34	0.12		0.36	24	56
12	65.9	4.61	5.83	81.56	108.4	24	56
13	70.7		23.3			24	56
14	46.4					24	56
22				97		24	56
23	42.6					24	56
28			14.6	102.6		24	56
30		131.05				24	56
32					353.9	24	56
33	38.7					24	56
61	149					24	56
84			58.3			24	56
89	80.6					24	56
90						24	56
91					270	24	56
92		154				24	56
99				157		24	56
180					331	24	56
182		45	60	49		24	56
183	68					24	56
273	73					24	56
275			43			24	56
278				79		24	56
358		75.5				24	56
365				27.4		24	56
370					174	24	56
371	37.6					24	56
448			32.2			24	56
520	27.1					24	56
546			22			24	56
548		57				24	56
665	11.89					24	56
728		37.5				24	56
777	18.7					24	56
868	30					24	56
988	16.8					24	56
Figure 2C
	Patient 1 VCN	Patient 2 VCN	Patient 3 VCN	Patient 4 VCN	Patient 5 VCN
-121	0
-119					0
-90			0
-82		0
-69				0	0
-68		0
-62	0
-56				0
-55					0
-54		0
-50	0		0
-42					0
-41		0	0
-33	0
-2	0	0	0	0	0
-1	0	0	0	0	0
0	0	0	0	0	0
1	0	0	0	0	0
2	0	0	0	0
3			0
4			0
5	0		0	0
6	0	0	0		0
7		0
11			0.11
12	0.05	0	0.09	0.24	0.15
13	0.11		0.11
14	0.11
22				0.55
23	0.27
28			0.22	0.65
30		0.79
32					1.3
33	0.42
61	0.47
84			0.78
89	0.55
91					1.15
92		1.1
99				0.67
180					0.74
182		0.42	0.48	0.41
183	0.35
267				0.26
273	0.26
275			0.39
358		0.44
365				0.22
370					0.61
371	0.16
448			0.21
520	0.08
546			0.19
548		0.32
665	0.07
728		0.26
777	0.07
868	0.08
988	0.1

## Sheet: Figure 3
Figure 3A	Plasma Gb3
Day	Patient 1 Plasma Gb3	Patient 2 Plasma Gb3	Patient 3 Plasma Gb3	Patient 4 Plasma Gb3	Patient 5 Plasma Gb3
-121	4477.39
-119					2467
-111				3540
-90			5457
-82		6211
-69				5200	3255
-68		6000
-62	3504.68
-56				4628
-55					2906
-54		6127
-50	3202.35		6248
-42					2759
-41		4923	5723
-33	3442.45
-2	4314.65	6805.72	6185	5114	3166
-1	4065.48	11348.9	5068	4686	3608
0	4537.2	12645.5	5990	5011	3461
1	4300.2	9308.78	6796	4737	3261
2	4014.39	8768.7	6046	5013
3			6870
4			5565
5	4228.58	8620.94	5543	5062
6	4150.83	8142.75	5417	4726	3860
7	4057.65	7628.36	4770	4730	3086
8	3739.67	7320.51	4672	4391	3127
9	3725.42	8146.85	4906	3358
10			4880
11			4076		2973
12	3389.44	7170.22	4231	3117	2657
13	3496.54		3900
14	3160.87
22				4028
23	3733.32
28			4983	5148
30		6654
32					3233
33	3592.63
84			4293
89	2969
91					3670
92		7604
99				5455
180					2836
182		7731	4785	4222
183	5062
267				3802
273	3175
275			3974
358		6582
365				4717
370					2711
371	3783
448			5553
520	5453
546			5894
548		6755
665	4006
728		8735
777	4132
868	3638
988	4417
Figure 3B	Plasma lyso-Gb3
Day	Patient 1 Plasma lyso-Gb3	Patient 2 Plasma lyso-Gb3	Patient 3 Plasma lyso-Gb3	Patient 4 Plasma lyso-Gb3	Patient 5 Plasma lyso-Gb3
-121	28.561
-119					16.6
-111				28.62
-90			51.7
-82		24.9
-69				29.44	16.08
-68		27.4
-62	24.856
-56				29.21
-55					15.72
-54		28
-50	22.416		68.2
-42					14.95
-41		24.2	55.7
-33	26.906
-2	37.477	33.588	73	55.29	26.08
-1	30.494	38.523	63.6	50.51	27.04
0	31.361	37.966	61.7	50.28	22.02
1	28.755	34.258	62	50.57	23.53
2	33.313	33.688	62.9	50.38
3			76.4
4			68.5
5	33.423	38.077	74.4	56.4
6	32.581	38.334	84.4	58.37	28.06
7	34.187	35.045	75.2	65.84	29.69
8	32.708	36.975	76.8	61.59	25.92
9	29.98	39.421	66.9	51.31
10			61.9
11			58.4		22.09
12	35.136	36.175	53	42.48	21.62
13	23.079		44.97
14	22.998
22				33.88
23	23.452
28			45.53	34.35
30		30.5
32					17.8
33	20.309
84			32.74
89	12.5
91					14.56
92		25.2
99				23.3
180					9.9
182		18.7	28.75	19.5
183	14.4
267				26.62
273	13.1
275			34.48
358		18.26
365				37.72
370					9.48
371	12.4
448			33.33
520	16.1
546			36.13
548		16.33
665	16.76
728		13.95
777	15.75
868	15.03
988	18.77
Figure 3C	Urine Gb3
Day	Patient 1 Urine Gb3	Patient 2 Urine Gb3	Patient 3 Urine Gb3	Patient 4 Urine Gb3	Patient 5 Urine Gb3
-121	30.1
-119					43.1
-111				17.6
-90			159.2
-82		96
-69				11.4	61.7
-68		169.1
-62	33.5
-56				14.4
-55					37.8
-54		161.1
-50	43.4		170.1
-42					39.2
-41		137.4	151.5
-33	69.5
-2	288.3	584.712	265.7	355.2	116.6
-1	209.1	471.079	186.6	313.2	135.1
0	302.1	626.866	295.9	329.3	154.3
1	344.5	451.642	303.1	375	248.3
2	343.6	885.08	321	372.5
3			528.6
4			397.2
5	256.4	664.931	355.6	367.7
6	280.7	641.464	436.9	365.2	443.6
7	357.9	621.859	422.2	438.2	431.8
8	437.9	592.205	293.7	410.8	359.8
9	437.9	811.337	431.8	631.9
10			408.8
11			392.7		378.8
12	553.6	698.31	249.6	614.2	396
13	606.4		561.9
14	502.8
22				718.1
23	1884.3
28			582.4	550.5
30		1354.5
32					579.8
33	539.6
84			246.1
89	18
91					26.2
92		135.3
99				10.1
180					24.4
182		177.9	432.5	7.9
183	9.8
267				60.5
273	20.2
275			267.2
358		53.1
365				484.1
370					12.9
371	24.8
448			398.9
520	18.1
546			266.3
548		58.4
665	261
728		73.6
777	590
868	570.7
988	564.7
Figure 3D
Day	Patient 1 Urine lyso-Gb3	Patient 2 Urine lyso-Gb3	Patient 3 Urine lyso-Gb3	Patient 4 Urine lyso-Gb3	Patient 5 Urine lyso-Gb3
-121	30
-119					78
-111				35
-90			51
-82		85
-69				25	119
-68		112
-62	25
-56				20
-55					65
-54		109
-50	40		46
-42					89
-41		81	82
-33	18
-2	55	144.912	47	44	57
-1	43	115.898	34	28	81
0	41	144.055	68	39	68
1	46	70.8775	68	51	138
2	32	179.339	76	55
3			97
4			70
5	29	132.333	84	49
6	35	125.872	77	45	150
7	46	119.77	83	49	127
8	45	86.2106	53	48	78
9	32	110.278	78	45
10			60
11			60		64
12	36	94.1173	56	50	71
13	17		69
14	15
22				40
23	86
28			47	30
30		77
32					72
33	24
84			30
89	22
91					56
92		103
99				23
180					42
182		50	45	15
183	13
267				14
273	30
275			22
358		53
365				25
370					32
371	24
448			28
520	10
546			24
548		35
665	20
728		55
777	23
868	15
988	53

## Sheet: Figure 4
Figure 4A	Patient Weight
Day	Patient 1	Patient 2	Patient 3	Patient 4	Patient 5
-154			60.4
-121	72.2
-119					142
-111				76.2
-75		69.9
-48				77.5
-41					149.1
-40		67.8	60.4
-33	74
-2	73.1	69.7	61.2	77
0
8			58.3
12	70.8	66.3	61	76.5	144.7
13		66.5	60.6
14					146.2
15	71.4	64.9
16		65.1
17		65
18		65.4
19		66.4
22		62.5		74.4
26		62.2
28		62.4	61.3
29				74.8
34	70.4
43					146.2
51		62.5
84			62.5
89	72.5
91					150
92		69.3
99				74.1
182		69.6	62.9	73.6
184	72
215		69.1
267				73.4
273					154.5
274	74.5
275			61.6
364		71
365				73.6
371					158
372	76
404		66.4
448			62
520	74.5
546			63.5
548		71.5
666	75.8
729		74
777	78.3
868	75.9
988	75.5
Figure 4B	eGFR
	Study Day	Serum Creatinine	eGFR
Patient 1	-33	93	83.3
	-29	104	72.8
	-28	101	75.4
	-2	94	82.3
	-1	92	84.4
	0	88	89.1
	1	87	90.3
	2	87	90.3
	3	95	81.2
	4	92	84.4
	5	114	65.2
	6	91	85.6
	7	88	89.1
	8	90	86.7
	9	91	85.6
	10	116	63.8
	11	111	67.3
	12	89	87.9
	13	99	77.3
	16	101	75.4
	23	104	72.8
	26	112	66.6
	33	114	65.2
	89	98	78.2
	183	127	57.2
	184	111	67.3
	273	96	79.6
	371	94	81.7
	432	112	66.1
	520	100	75.8
	665	99	76.2
	777	112	65.6
	868	94	81.1
	988	97	78.1
Patient 2	-82	152	49
	-40	154	48.2
	-36	178	40.5
	-22	146	51.5
	-2	149	50.2
	-1	149	50.2
	0	146	51.5
	1	141	53.7
	1	142	53.2
	2	132	58.1
	3	130	59.2
	4	132	58.1
	5	140	54.1
	6	137	55.6
	7	147	51
	8	137	55.6
	9	139	54.6
	10	145	51.9
	11	153	48.6
	12	148	50.6
	13	148	50.6
	16	153	48.6
	17	145	51.9
	19	146	51.5
	22	162	45.4
	26	154	48.2
	30	165	44.4
	35	156	47.5
	51	155	47.9
	92	140	53.8
	182	185	38.4
	219	160	45.7
	362	170	42.5
	481	199	34.9
	548	202	34.3
	728	208	33.1
Patient 3	-89	70	112.2
	-39	73	110.3
	-35	78	107.3
	-22	76	108.5
	-1	72	110.9
	0	63	117.2
	1	73	110.3
	2	71	111.6
	3	68	113.6
	4	65	115.7
	5	64	116.4
	6	66	115
	7	64	116.4
	8	62	118
	9	64	116.4
	10	63	117.2
	11	63	117.2
	12	64	116.4
	13	66	115
	14	62	118
	29	66	115
	85	74	109.7
	183	73	110.3
	276	72	110.1
	449	74	108.9
	547	69	112.1
Patient 4	-111	57	124.7
	-48	57	124.7
	-43	60	122.1
	-2	56	125.6
	-1	59	122.9
	0	60	122.1
	1	55	126.5
	2	52	129.5
	3	51	130.5
	4	53	128.5
	5	52	129.5
	6	50	131.6
	7	50	131.6
	8	52	129.5
	9	59	122.9
	10	65	118.1
	11	66	117.4
	12	67	116.7
	22	60	122.1
	28	60	122.1
	99	60	121.2
	187	60	121.2
	267	66	116.6
	365	58	122.9
Patient 5	-119	69	121.9
	-41	73	118.3
	-38	74	117.7
	-37	75	117
	-10	75	117
	-2	66	123.3
	-1	68	121.8
	0	64	124.9
	1	67	122.6
	2	72	119
	3	73	118.3
	4	75	117
	5	73	118.3
	6	69	121.1
	7	71	119.7
	8	73	118.3
	9	75	117
	10	77	115.8
	11	69	121.1
	12	71	119.7
	14	73	118.3
	18	68	121.8
	25	69	121.1
	32	74	117.7
	46	78	115.1
	91	75	117
	180	65	124.1
	370	67	121.7
Figure 4C	24 Hour Urinary Protein
Day	Patient 1 24 Hour Urine	Patient 2 24 Hour Urine	Patient 3 24 Hour Urine	Patient 4 24 Hour Urine	Patient 5 24 Hour Urine	Lower reference range	Upper reference range
-120	0.75					0	0.15
-119					0.04	0	0.15
-102				0.12		0	0.15
-89			0.11			0	0.15
-72		2.72				0	0.15
-2	0.85	0.62		0.24	0.16	0	0.15
0			0.22			0	0.15
21				0.22		0	0.15
28				0.1		0	0.15
32					0.21	0	0.15
34	0.31					0	0.15
35		2.1				0	0.15
89	0.55					0	0.15
91					0.15	0	0.15
94		4.77				0	0.15
116				0.08		0	0.15
179			0.1	0.09		0	0.15
181					0.16	0	0.15
182		3.23				0	0.15
184	0.64					0	0.15
219		2.58				0	0.15
269				0.11		0	0.15
273	0.86					0	0.15
362		3.36				0	0.15
367				0.1		0	0.15
371	0.96				0.19	0	0.15
481		3.09				0	0.15
520	0.7					0	0.15
551		2.14				0	0.15
561			0.14			0	0.15
665	0.4					0	0.15
730		2.53				0	0.15
776	0.56					0	0.15
868	0.3					0	0.15
988	0.31					0	0.15
Figure 4D	Troponin
Day	Patient 1 Troponin	Patient 2 Troponin	Patient 3 Troponin	Patient 4 Troponin	Patient 5 Troponin	Lower reference range	Upper reference range
-131				14		0	14.999
-121	39					0	14.999
-119					8	0	14.999
-111				21		0	14.999
-82		9				0	14.999
-2		9	17	14	7	0	14.999
12			33			0	14.999
13			27			0	14.999
22				14		0	14.999
28			12	14		0	14.999
30		17				0	14.999
32					9	0	14.999
89	37					0	14.999
91					7	0	14.999
92		17				0	14.999
99				14		0	14.999
180					8	0	14.999
182		16				0	14.999
183	44					0	14.999
187				10		0	14.999
267				9		0	14.999
273	44					0	14.999
362		12				0	14.999
365				11		0	14.999
370					9	0	14.999
371	45					0	14.999
520	52					0	14.999
548		13				0	14.999
728		16				0	14.999
777	35					0	14.999
868	34					0	14.999
988	41					0	14.999
Figure 4E	LVMI
Day	Patient 1 ECHO	Patient 1 MRI	Patient 2 ECHO	Patient 2 MRI	Patient 3 ECHO	Patient 4 ECHO	Patient 4 MRI	Patient 5 ECHO	Patient 5 MRI
-146				74
-119	132	100
-111						102	87
-100								118
-93			99
-90					156
-87									93
-2					135
181								92
182				74	137		93
183	141		78
184		144
187									76
267						112	85
273	119	127
275					156
359			95
362				92
365						105	96
371		115						92
372	153
519	155
520		119
665		130
728			96
729				97
868	182
987	164	106

## Sheet: Figure 5
Figure 5	Antibody Titer
Day	Patient 1 Ab titer	Patient 2 Ab titer	Patient 3 Ab titer	Patient 4 Ab titer	Patient 5 Ab titer	Negative control	Positive control
-121	937.5					625	640000
-119					2500	625	640000
-111				20000		625	640000
-90			40000			625	640000
-85				1250		625	640000
-82		625				625	640000
-69				5000	625	625	640000
-68		625				625	640000
-62	1250					625	640000
-56				5000		625	640000
-55					625	625	640000
-54		625				625	640000
-50	1250		40000			625	640000
-42					625	625	640000
-41		625	40000			625	640000
-33	1250					625	640000
22				625		625	640000
28			60000	625		625	640000
30		625				625	640000
32					938	625	640000
33	938					625	640000
61	5000					625	640000
84			40000			625	640000
89	10000					625	640000
91					1250	625	640000
92		625				625	640000
99				625		625	640000
180					1250	625	640000
182		625	15000	1563		625	640000
183	10000					625	640000
267				1250		625	640000
273	10000					625	640000
275			7500			625	640000
358		625				625	640000
365				1250		625	640000
370					1250	625	640000
371	5000					625	640000
448			10000			625	640000
520	5000					625	640000
546			5000			625	640000
548		625				625	640000
665	3125					625	640000
728		625				625	640000
777	2500					625	640000
868	1875					625	640000
988	1250					625	640000

## Sheet: SuppFig1
Supplementary Figure 1	Plasma a-gal Activity and Leukocyte a-gal A Specific Activity
Day	Patient 1 Plasma a-Gal A	Patient 2 Plasma a-Gal A	Patient 3 Plasma a-Gal A	Patient 4 Plasma a-Gal A	Patient 5 Plasma a-Gal A	Plasma a-Gal A Lower Range	Plasma a-Gal A Upper Range	Patient 1 Leukocyte a-Gal A	Patient 2 Leukocyte a-Gal A	Patient 3 Leukocyte a-Gal A	Patient 4 Leukocyte a-Gal A	Patient 5 Leukocyte a-Gal A	Lower reference range	Upper reference range
-121	0.2					5.1	9.2	0.9					24	56
-119					0.5	5.1	9.2					1.56	24	56
-111				0.4		5.1	9.2				2		24	56
-90			0.3			5.1	9.2
-85				0.4		5.1	9.2			0.44			24	56
-82		3.12				5.1	9.2		1.6				24	56
-69				0.45	0.36	5.1	9.2				2.1	0.66	24	56
-68		2.07				5.1	9.2		0.58				24	56
-62	0.2					5.1	9.2	2.14					24	56
-56				0.42		5.1	9.2				2.45		24	56
-55					0.23	5.1	9.2					0.5	24	56
-54		0.16				5.1	9.2		0.84				24	56
-50	0.08		0.2			5.1	9.2	3.38		0.82			24	56
-42					0.31	5.1	9.2					0.74	24	56
-41		0.7	0.19			5.1	9.2		1.6	0.32			24	56
-33	0.028					5.1	9.2	2.53					24	56
-2	0.08	0.25	0.15	0.19	0.18	5.1	9.2						24	56
-1	0.13	0.23	0.15	0.17	0.21	5.1	9.2						24	56
0	0.07	0.23	0.22	0.13	0.25	5.1	9.2	3.47	0.41	0.32	0.42		24	56
1	0.36	0.25	0.2	0.091	0.25	5.1	9.2
2	0.21	0.09	0.35	0.155		5.1	9.2
3			0.18			5.1	9.2
4			0.33			5.1	9.2
5	0.19	0.19	0.31	0.348		5.1	9.2				0.62		24	56
6	0.34	0.43	0.54	0.76	0.4	5.1	9.2		0.34	0.12		0.36	24	56
7	0.6	0.96	0.69	1.834	0.72	5.1	9.2
8	0.87	1.17	0.6	3.218	1.71	5.1	9.2
9	0.98	1.04	0.58	3.955		5.1	9.2
10			0.56			5.1	9.2
11			0.51		4.12	5.1	9.2
12	1.65	1.27	0.44	7.5	4.23	5.1	9.2	65.9	4.61	5.83	81.56	108.4	24	56
13	1.66		0.44			5.1	9.2	70.7		23.3			24	56
14	1.43					5.1	9.2	46.4					24	56
22				10.9		5.1	9.2				97		24	56
23	3.04					5.1	9.2	42.6					24	56
28	5.14		1.42	8.5		5.1	9.2			14.6	102.6		24	56
30		4.44				5.1	9.2		131.05				24	56
32					9.11	5.1	9.2					353.9	24	56
33	5.14					5.1	9.2	38.7					24	56
61	8.05					5.1	9.2	149					24	56
84			9.3			5.1	9.2			58.3			24	56
89	5.8					5.1	9.2	80.6					24	56
91					9.8	5.1	9.2					270	24	56
92		7.6				5.1	9.2		154				24	56
99				5.4		5.1	9.2				157		24	56
180					8.2	5.1	9.2					331	24	56
182		3.7	5.4	9.3		5.1	9.2		45	60	49		24	56
183	9.9					5.1	9.2	68					24	56
267				4.3		5.1	9.2
273	7.4					5.1	9.2	73					24	56
275			4.52			5.1	9.2			43			24	56
278											79		24	56
358		3.4				5.1	9.2		75.5				24	56
365				3.8		5.1	9.2				27.4		24	56
370					8.4	5.1	9.2					174	24	56
371	5.8					5.1	9.2	37.6					24	56
448			4.1			5.1	9.2			32.2			24	56
520	2.6					5.1	9.2	27.1					24	56
546			2.9			5.1	9.2			22			24	56
548		3.7				5.1	9.2		57				24	56
665	1.58					5.1	9.2	11.89					24	56
728		3.6				5.1	9.2		37.5				24	56
777	1.2					5.1	9.2	18.7					24	56
868	1					5.1	9.2	30					24	56
988	1.01					5.1	9.2	16.8					24	56

## Sheet: SuppFig2
Supplementary Figure 2
Day	Patient 1 Leukocyte a-Gal A	Patient 2 Leukocyte a-Gal A	Patient 3 Leukocyte a-Gal A	Patient 4 Leukocyte a-Gal A	Patient 5 Leukocyte a-Gal A	Lower reference range	Upper reference range	Patient 1 VCN	Patient 2 VCN	Patient 3 VCN	Patient 4 VCN	Patient 5 VCN
-121	0.9					24	56	0
-119					1.56	24	56					0
-111				2		24	56
-90										0
-85			0.44			24	56
-82		1.6				24	56		0
-69				2.1	0.66	24	56				0	0
-68		0.58				24	56		0
-62	2.14					24	56	0
-56				2.45		24	56				0
-55					0.5	24	56					0
-54		0.84				24	56		0
-50	3.38		0.82			24	56	0		0
-42					0.74	24	56					0
-41		1.6	0.32			24	56		0	0
-33	2.53					24	56	0
-2						24	56	0	0	0	0	0
-1						24	56	0	0	0	0	0
0	3.47	0.41	0.32	0.42		24	56	0	0	0	0	0
1								0	0	0	0	0
2								0	0	0	0
3										0
4										0
5				0.62		24	56	0		0	0
6		0.34	0.12		0.36	24	56	0	0	0		0
7									0
11										0.11
12	65.9	4.61	5.83	81.56	108.4	24	56	0.05	0	0.09	0.24	0.15
13	70.7		23.3			24	56	0.11		0.11
14	46.4					24	56	0.11
22				97		24	56				0.55
23	42.6					24	56	0.27
28			14.6	102.6		24	56			0.22	0.65
30		131.05				24	56		0.79
32					353.9	24	56					1.3
33	38.7					24	56	0.42
61	149					24	56	0.47
84			58.3			24	56			0.78
89	80.6					24	56	0.55
91					270	24	56					1.15
92		154				24	56		1.1
99				157		24	56				0.67
180					331	24	56					0.74
182		45	60	49		24	56		0.42	0.48	0.41
183	68					24	56	0.35
267											0.26
273	73					24	56	0.26
275			43			24	56			0.39
278				79		24	56
358		75.5				24	56		0.44
365				27.4		24	56				0.22
370					174	24	56					0.61
371	37.6					24	56	0.16
448			32.2			24	56			0.21
520	27.1					24	56	0.08
546			22			24	56			0.19
548		57				24	56		0.32
665	11.89					24	56	0.07
728		37.5				24	56		0.26
777	18.7					24	56	0.07
868	30					24	56	0.08
988	16.8					24	56	0.1

## Sheet: SuppFig3
Supplementary Figure 3A	Plasma a-gal A
Day	Patient 1 Plasma a-Gal A	Patient 2 Plasma a-Gal A	Patient 3 Plasma a-Gal A	Patient 4 Plasma a-Gal A	Patient 5 Plasma a-Gal A	Plasma a-Gal A Lower Range	Plasma a-Gal A Upper Range
-2	0.08	0.25	0.15	0.19	0.18	5.1	9.2
-1	0.13	0.23	0.15	0.17	0.21	5.1	9.2
0	0.07	0.23	0.22	0.13	0.25	5.1	9.2
1	0.36	0.25	0.2	0.091	0.25	5.1	9.2
2	0.21	0.09	0.35	0.155		5.1	9.2
3			0.18			5.1	9.2
4			0.33			5.1	9.2
5	0.19	0.19	0.31	0.348		5.1	9.2
6	0.34	0.43	0.54	0.76	0.4	5.1	9.2
7	0.6	0.96	0.69	1.834	0.72	5.1	9.2
8	0.87	1.17	0.6	3.218	1.71	5.1	9.2
9	0.98	1.04	0.58	3.955		5.1	9.2
10			0.56			5.1	9.2
11			0.51		4.12	5.1	9.2
12	1.65	1.27	0.44	7.5	4.23	5.1	9.2
13	1.66		0.44			5.1	9.2
14	1.43					5.1	9.2
22				10.9		5.1	9.2
23	3.04					5.1	9.2
28			1.42	8.5		5.1	9.2
30		4.44				5.1	9.2
32					9.11	5.1	9.2
33	5.14					5.1	9.2
Supplementary Figure 3B	Leukocyte a-gal A
	Patient 1 Leukocyte a-Gal A	Patient 2 Leukocyte a-Gal A	Patient 3 Leukocyte a-Gal A	Patient 4 Leukocyte a-Gal A	Patient 5 Leukocyte a-Gal A	Lower reference range	Upper reference range
-2						24	56
-1						24	56
0	3.47	0.41	0.32	0.42		24	56
5				0.62		24	56
6		0.34	0.12		0.36	24	56
12	65.9	4.61	5.83	81.56	108.4	24	56
13	70.7		23.3			24	56
14	46.4					24	56
22				97		24	56
23	42.6					24	56
28			14.6	102.6		24	56
30		131.05				24	56
32					353.9	24	56
33	38.7					24	56
Supplementary Figure 3C	VCN
	Patient 1 VCN	Patient 2 VCN	Patient 3 VCN	Patient 4 VCN	Patient 5 VCN
-2	0	0	0	0	0
-1	0	0	0	0	0
0	0	0	0	0	0
1	0	0	0	0	0
2	0	0	0	0
3			0
4			0
5	0		0	0
6	0	0	0		0
7		0
11			0.11
12	0.05	0	0.09	0.24	0.15
13	0.11		0.11
14	0.11
22				0.55
23	0.27
28			0.22	0.65
30		0.79
32					1.3
33	0.42
Supplementary Figure 3D	Plasma Gb3
Day	Patient 1 Plasma Gb3	Patient 2 Plasma Gb3	Patient 3 Plasma Gb3	Patient 4 Plasma Gb3	Patient 5 Plasma Gb3
-2	4314.65	6805.72	6185	5114	3166
-1	4065.48	11348.9	5068	4686	3608
0	4537.2	12645.5	5990	5011	3461
1	4300.2	9308.78	6796	4737	3261
2	4014.39	8768.7	6046	5013
3			6870
4			5565
5	4228.58	8620.94	5543	5062
6	4150.83	8142.75	5417	4726	3860
7	4057.65	7628.36	4770	4730	3086
8	3739.67	7320.51	4672	4391	3127
9	3725.42	8146.85	4906	3358
10			4880
11			4076		2973
12	3389.44	7170.22	4231	3117	2657
13	3496.54		3900
14	3160.87
22				4028
23	3733.32
28			4983	5148
30		6654
32					3233
33	3592.63
Supplementary Figure 3E	Plasma lyso-Gb3
Day	Patient 1 Plasma lyso-Gb3	Patient 2 Plasma lyso-Gb3	Patient 3 Plasma lyso-Gb3	Patient 4 Plasma lyso-Gb3	Patient 5 Plasma lyso-Gb3
-2	37.477	33.588	73	55.29	26.08
-1	30.494	38.523	63.6	50.51	27.04
0	31.361	37.966	61.7	50.28	22.02
1	28.755	34.258	62	50.57	23.53
2	33.313	33.688	62.9	50.38
3			76.4
4			68.5
5	33.423	38.077	74.4	56.4
6	32.581	38.334	84.4	58.37	28.06
7	34.187	35.045	75.2	65.84	29.69
8	32.708	36.975	76.8	61.59	25.92
9	29.98	39.421	66.9	51.31
10			61.9
11			58.4		22.09
12	35.136	36.175	53	42.48	21.62
13	23.079		44.97
14	22.998
22				33.88
23	23.452
28			45.53	34.35
30		30.5
32					17.8
33	20.309
Supplementary Figure 3F	Urine Gb3
Day	Patient 1 Urine Gb3	Patient 2 Urine Gb3	Patient 3 Urine Gb3	Patient 4 Urine Gb3	Patient 5 Urine Gb3
-2	288.3	584.712	265.7	355.2	116.6
-1	209.1	471.079	186.6	313.2	135.1
0	302.1	626.866	295.9	329.3	154.3
1	344.5	451.642	303.1	375	248.3
2	343.6	885.08	321	372.5
3			528.6
4			397.2
5	256.4	664.931	355.6	367.7
6	280.7	641.464	436.9	365.2	443.6
7	357.9	621.859	422.2	438.2	431.8
8	437.9	592.205	293.7	410.8	359.8
9	437.9	811.337	431.8	631.9
10			408.8
11			392.7		378.8
12	553.6	698.31	249.6	614.2	396
13	606.4		561.9
14	502.8
22				718.1
23	1884.3
28			582.4	550.5
30		1354.5
32					579.8
33	539.6
Supplementary Figure 3G	Urine lyso-Gb3
Day	Patient 1 Urine lyso-Gb3	Patient 2 Urine lyso-Gb3	Patient 3 Urine lyso-Gb3	Patient 4 Urine lyso-Gb3	Patient 5 Urine lyso-Gb3
-2	55	144.912	47	44	57
-1	43	115.898	34	28	81
0	41	144.055	68	39	68
1	46	70.8775	68	51	138
2	32	179.339	76	55
3			97
4			70
5	29	132.333	84	49
6	35	125.872	77	45	150
7	46	119.77	83	49	127
8	45	86.2106	53	48	78
9	32	110.278	78	45
10			60
11			60		64
12	36	94.1173	56	50	71
13	17		69
14	15
22				40
23	86
28			47	30
30		77
32					72
33	24

## Sheet: SuppFig4
Year	Patient 1 eGFR	Patient 2 eGFR	Patient 3 eGFR	Patient 4 eGFR	Patient 5 eGFR
-0.13				124.7
-0.11					118.3
-0.11		48.2										0.926027
-0.11			111.1
-0.1					117.7
-0.1					117
-0.1		40.5
-0.1			108.1
-0.09	83.3
-0.08	72.8
-0.08	75.4
-0.06		51.5	109.2
-0.03					117
-0.01	82.3	50.2		125.6	123.3
0	84.4	50.2	111.7	122.9	121.8
0	89.1	51.5	118	122.1	124.9
0.08				122.1
0.08			115.8
0.08		44.4
0.09					117.7
0.09	65.2
0.1		47.5
0.13					115.1
0.14		47.9
0.23			110.5
0.24	78.2
0.25					117
0.25		54.1
0.27				122.1
0.49					124.1
0.5		38.7		121.2
0.5	57.2
0.5	67.3
0.6		46.1
0.73				116.6
0.75	80.2
0.99		42.8
1				122.9
1.01					121.7
1.02	82.3
1.18	82.3
1.23			108.9
1.32		35.4
1.42	76.3
1.5			112.1
1.5		34.3
1.82	77.3
1.99		33.1
2.13	66.6
2.38	81.1
2.71	78.1
Linear regression
	Patient 1 eGFR	Patient 2 eGFR	Patient 3 eGFR	Patient 4 eGFR	Patient 5 eGFR
Best-fit values
Slope	-0.4168	-8.222	-0.7501	-3.606	3.012
Y-intercept	76.97	48.47	111.9	123.2	119.2
X-intercept	184.7	5.895	149.2	34.18	-39.59

## Sheet: Table 1
Table 1	Baseline Abnormalities
Subject	FolderName	BL_AE_TERM	GRADE	BL_AE_CONT
Patient 1	Phase 1 - Screening Phase	ANGIOKERATOMAS	1	Yes
Patient 1	Phase 1 - Screening Phase	Renal and urinary >> Proteinuria	1	Yes
Patient 1	Phase 1 - Screening Phase	LEFT VENTRICULAR HYPERTROPHY	1	Yes
Patient 1	Phase 1 - Screening Phase	Gastrointestinal >> Abdominal pain	1	Yes
Patient 2	Phase 1 - Screening Phase	ANGIOKERATOMAS	1	Yes
Patient 2	Phase 1 - Screening Phase	ALBUMIN/CREATININE RATIO INCREASED	1	Yes
Patient 2	Phase 1 - Screening Phase	Renal and urinary >> Proteinuria	1	Yes
Patient 2	Phase 1 - Screening Phase	HEAT INTOLERANCE	1	Yes
Patient 2	Phase 1 - Screening Phase	Gastrointestinal >> Constipation	1	Yes
Patient 2	Phase 1 - Screening Phase	Gastrointestinal >> Nausea	1	Yes
Patient 2	Phase 1 - Screening Phase	Gastrointestinal >> Diarrhea	1	Yes
Patient 2	Phase 1 - Screening Phase	Renal and urinary >> Chronic kidney disease	2	Yes
Patient 2	Phase 1 - Screening Phase	COLD INTOLERANCE	1	Yes
Patient 2	Phase 1 - Screening Phase	Nervous system >> Peripheral sensory neuropathy	1	Yes
Patient 2	Phase 1 - Screening Phase	Skin and subcutaneous tissue >> Hypohidrosis	1	Yes
Patient 2	Phase 1 - Screening Phase	CORNEAL WHORLS	1	Yes
Patient 2	Phase 1 - Screening Phase	CYSTS	1	Yes
Patient 2	Phase 1 - Screening Phase	Gastrointestinal >> Abdominal pain	1	Yes
Patient 3	Phase 1 - Screening Phase	CORNEAL VERTICILLATA	1	Yes
Patient 3	Phase 1 - Screening Phase	Cardiac >> Atrial fibrillation	N/A	No
Patient 3	Phase 1 - Screening Phase	FUNGAL INFECTION - RIGHT LOWER LEG	1	No
Patient 3	Phase 1 - Screening Phase	FUNGAL INFECTION - LEFT FOOT	1	No
Patient 3	Phase 1 - Screening Phase	TINNITUS LEFT EAR	2	Yes
Patient 3	Phase 1 - Screening Phase	ABLATION FOR ATRIAL FIBRILLATION	N/A	No
Patient 3	Phase 1 - Screening Phase	TINNITUS RIGHT EAR	1	Yes
Patient 3	Phase 1 - Screening Phase	Nervous system >> Headache	2	No
Patient 3	Phase 1 - Screening Phase	Cardiac >> Palpitations	1	No
Patient 3	Phase 1 - Screening Phase	ACROPARASTHESIA - BILATERAL HANDS AND ARMS	1	Yes
Patient 3	Phase 1 - Screening Phase	LEFT VENTRICULAR HYPERTROPHY	2	Yes
Patient 4	Phase 1 - Screening Phase	Ear and labyrinth >> Hearing impaired	1	Yes
Patient 4	Phase 1 - Screening Phase	MILD CARDIOMYOPATHY	1	Yes
Patient 4	Phase 1 - Screening Phase	Skin and subcutaneous tissue >> Hypohidrosis	1	Yes
Patient 4	Phase 1 - Screening Phase	ANGIOKERATOMA	1	Yes
Patient 4	Phase 1 - Screening Phase	Gastrointestinal >> Diarrhea	1	Yes
Patient 4	Phase 1 - Screening Phase	Cardiac >> Sinus bradycardia	1	Yes
Patient 4	Phase 1 - Screening Phase	General and administration site >> Pain	1	Yes
Patient 4	Phase 1 - Screening Phase	CORNEAL VERTICILLATA	1	Yes
Patient 4	Phase 1 - Screening Phase	Ear and labyrinth >> Tinnitus	1	Yes
Patient 4	Phase 1 - Screening Phase	Vascular >> Hypertension	1	Yes
Patient 5	Phase 1 - Screening Phase	Vascular >> Hypertension	2	Yes
Patient 5	Phase 1 - Screening Phase	General and administration site >> Pain	1	Yes
Patient 5	Phase 1 - Screening Phase	MIGRAINES	1	Yes
Patient 5	Phase 1 - Screening Phase	VESTIBULAR NEURITIS	3	No
Patient 5	Phase 1 - Screening Phase	Ear and labyrinth >> Hearing impaired	1	Yes
Patient 5	Phase 1 - Screening Phase	Skin and subcutaneous tissue >> Hypohidrosis	1	Yes
Patient 5	Phase 1 - Screening Phase	Ear and labyrinth >> Tinnitus	1	Yes
Patient 5	Phase 1 - Screening Phase	VESTIBULAR NEURITIS	3	No
Patient 5	Phase 1 - Screening Phase	IBS	1	Yes
Patient 5	Phase 1 - Screening Phase	ANGIOKERATOMAS	1	Yes

## Sheet: Supp Table 1
Supplementary Table 1	Additional Baseline Abnormalities
Subject	FolderName	BL_AE_TERM	GRADE	BL_AE_CONT
Patient 1	Phase 1 - Screening Phase	ALLERGY RAW ONIONS	2	Yes
Patient 1	Phase 1 - Screening Phase	URGENCY	1	Yes
Patient 1	Phase 1 - Screening Phase	Psychiatric >> Insomnia	2	Yes
Patient 2	Phase 1 - Screening Phase	ALLERGY TO SULFA DRUGS	1	Yes
Patient 2	Phase 1 - Screening Phase	General and administration site >> Edema limbs	1	Yes
Patient 3	Phase 1 - Screening Phase	Nervous system >> Dizziness	1	Yes
Patient 3	Phase 1 - Screening Phase	Cardiac >> Sinus bradycardia	1	Yes
Patient 3	Phase 1 - Screening Phase	TYPE I CHIARI MALFORMATION	1	Yes
Patient 4	Phase 1 - Screening Phase	Metabolism and nutrition >> Hypertriglyceridemia	1	Yes
Patient 4	Phase 1 - Screening Phase	Blood and lymphatic >> Anemia	1	Yes
Patient 5	Phase 1 - Screening Phase	Psychiatric >> Depression	1	Yes
Patient 5	Phase 1 - Screening Phase	Respiratory, thoracic and mediastinal >> Sleep apnea	3	Yes
Patient 5	Phase 1 - Screening Phase	ASTHMA	2	Yes
Patient 5	Phase 1 - Screening Phase	Reproductive and breast >> Gynecomastia	1	Yes
Patient 5	Phase 1 - Screening Phase	General and administration site >> Non-cardiac chest pain	1	Yes
Patient 5	Phase 1 - Screening Phase	Metabolism and nutrition >> Hypophosphatemia	2	No
Patient 5	Phase 1 - Screening Phase	Metabolism and nutrition >> Hypophosphatemia	3	Yes
Patient 5	Phase 1 - Screening Phase	ECZEMA	3	Yes
Patient 5	Phase 1 - Screening Phase	Respiratory, thoracic and mediastinal >> Dyspnea	1	Yes
Patient 5	Phase 1 - Screening Phase	CELLULITIS RT LEG	3	No
Patient 5	Phase 1 - Screening Phase	General and administration site >> Edema limbs	2	Yes

[truncated: 1 more sheets: Supp Table 2]
